# Supplementary material for: Narrow-Banded UVB Affects the Stability of Secondary Plant Metabolites in Kale (Brassica oleracea var. sabellica) and Pea (Pisum sativum) Leaves Being Added to Lentil Flour Fortified Bread: A Novel Approach for Producing Functional Foods
Source: Foods. 2019 Sep 20;8(10):427. doi: 10.3390/foods8100427 (PMC6835311; doi:10.3390/foods8100427)
Supplement: Supplementary file 1 [file foods-08-00427-s001.zip]

Archive with 1 entries (1 files):
- Supplementals.xlsx
