# Supplementary material for: Narrow-Banded UVB Affects the Stability of Secondary Plant Metabolites in Kale (Brassica oleracea var. sabellica) and Pea (Pisum sativum) Leaves Being Added to Lentil Flour Fortified Bread: A Novel Approach for Producing Functional Foods
Source: Foods. 2019 Sep 20;8(10):427. doi: 10.3390/foods8100427 (PMC6835311; doi:10.3390/foods8100427)
Supplement: Supplementary file 1 [file foods-08-00427-s001.zip › Supplementals.xlsx]

## Sheet: Supplemental Table A1
Supplemental Table A1: Total antioxidant activity in control breads, control breads with lentil flour, kale breads, and pea breads in µmol trolox equivalent (TE) mg-1 DM.
	DPPH			TEAC
	µmol TE/mg-1 DM	±		µmol TE/mg-1 DM	±
Control bread	4.64475	2.47429		13.3685	4.18625
Control bread with lentil	8.73983	1.86673		18.1898	0.978773
Broad banded UV kale bread	10.2815	1.02967		21.1409	1.66389
Broad banded UV kale bread with lentil	12.6435	0.967111		24.4085	1.26034
Narrow banded UVB kale bread	9.54693	0.750471		19.4373	1.7667
Narrow banded UVB kale bread with lentil	13.0942	1.16479		24.4939	1.19673
Broad banded UV pea bread	12.0507	0.616115		21.5998	0.882206
Broad banded UV pea bread with lentil	12.5164	1.52679		22.999	1.03764
Narrow banded UVB pea bread	11.2897	1.11082		21.0289	1.21001
Narrow banded UVB pea bread with lentil	12.4893	0.955209		22.5288	1.80475

## Sheet: Supplemental Table A2
Supplemental Table A2: Spectrometric data to identify carotenoids and chlorophyll metabolites in kale and pea leaves measured by UHPLC-DAD-ToF-MS.
		Mass
RT (min)		Ion		m/z		Absorbtion maxima [nm]				Compound
9.39		[M+H]+		601.425		393	422	448		Violaxanthin
11.54		[M+H-H2O]+		583.415		412	436	464		Neoxanthin
17.56		[M+H]+		907.522		468				Chlorophyll b
18.28		[M+H-H2O]+		551.425		420	445	472		Lutein
26.73		[M+H]+		537.446		420	446	475		α-Carotene
20.15		[M+H]+		569.435		424	450	478		Zeaxanthin
26.61		[M+H]+		893.543		432				Chlorophyll a
44.47		[M+H]+		537.446		424	452	480		β-Carotene
49.36		[M+H]+		871.573		408				Pheophytin
52.86		[M+H]+		813.578		408	440			Pyropheophytin

## Sheet: Supplemental Table A3
Supplemental Table A3: Fragmentation patterns of hydroxycinnamic acid derivatives in kale and pea leaves measured by HPLC-DAD-ESI-MSn.
		MS		MS²					MS³
RT (min)		[M-H]-		[M-H-162]-	[M-H-180]-	[M-H-194]-	[M-H-224]-		[M-H-206]-	[M-H-324]-		Compound
7.2		353		191	173							3-Caffeoylquinic acid
7.9		341		179								Caffeoyl-glucoside 1
8.4		325		163								Coumaroyl-glucoside
9.3		341		179								Caffeoyl-glucoside 2
9.58		341		179								Caffeoyl-glucoside 3
14.3		385		223								Sinapic acid-glucose
37.8		753					529			205		Disinapoyl-gentiobiose
44.9		959					735		529			Trisinapoyl-gentibiose
38.3		723				529				205		Sinapoyl-feruloyl-gentiobiose
45.4		929				929			529			Disinapoyl-feruloyl-gentiobiose
31.4		739					515			191		Sinapoyl-hydroxyferuloyl-gentiobiose

## Sheet: Supplemental Table S4
Supplemental Table A4: Fragmentation patterns of kaempferol glycosides in kale and pea leaves measured by HPLC-DAD-ESI-MSn.
		MS		MS²				MS³
RT (min)		[M-H]-		[M-H-162]-	[M-H-180]-	[M-H-258]-		[M-H-146]-	[M-H-162]-	[M-H-180]-	[M-H-192]-	[M-H-206]-	[M-H-292]-	[M-H-324]-		Compound
10.9		771		609										285		Kaempferol-3-O-sophoroside-7-O-ᴅ-glucoside
13.7		933		771					609	429				285		Kaempferol-3-O-caffeoyl-sophoroside-7-O-ᴅ-glucoside
14.06		771		609						429				285		Kaempferol-3-O-sophorotriose 1
14.62		771		609						429				285		Kaempferol-3-O-sophorotriose 2
18.2		917		755	429			609						285		Kaempferol-3-O-coumaroyl-sophoroside-7-O-ᴅ-glucoside
14.1		963		801							609			285		Kampferol-3-O-hydroxyferuloyl-sophoroside-7-O-glucoside
17.6		977		815								609		285		Kaempferol-3-O-sinapoyl-sophoroside-7-O-glucoside
24.2		739		577		481							285			Kaempferol-3-O-dirhamnoside-7-O-glucoside
24.7		917		771					609					285		Kaempferol-3-O-coumaroyl-sophorotriose 1
31.65		917		771					609					285		Kaempferol-3-O-coumaroyl-sophorotriose 2

## Sheet: Supplemental Table A5
Supplemental Table A5: Fragmentation patterns of quercetin glycosides in kale and pea leaves measured by HPLC-DAD-ESI-MSn.
		MS			MS²					MS³
RT (min)		[M-H]-		[M-H-146]-	[M-H-162]-	[M-H-192]-	[M-H-206]-	[M-H-324]-		[M-H-162]-	[M-H-176]-	[M-H-180]-	[M-H-324]-		Compound
10.1		787			625			463					301		Quercetin-3,7,4´-O-ᴅ-triglucoside
11.6		979			817	787				625			301		Quercetin-3-O-hydroxyferuloyl-sophorotrioside-7-O-glucoside
11.74		787			625							445	301		Quercetin-3-O-sophorotriose 1
12.44		787			625							455	301		Quercetin-3-O-sophorotriose 2
12.5		949			787					625			301		Quercetin-3-O-caffeoyl- sophoroside-7-O-glucoside 1
15.1		963			801						625				Quercetin-3-O-feruloyl-sophoroside-7-O-ᴅ-glucoside
15.9		993			831		787			625			301		Quercetin-3-O-sinapoyl-sophoroside-7-O-ᴅ-glucoside
17.57		949 (474)											301		Quercetin-3-O-caffeoyl-sophorotriose
19.03		933 (466)		787 (300)											Quercetin-3-O-coumaroyl-sophorotriose 1
20.93		933		787	625								301		Quercetin-3-O-coumaroyl-sophorotriose 2
21.57		933		787	625								301		Quercetin-3-O-coumaroyl-sophorotriose 3
22.8		933 (466)		787 (300)											Quercetin-3-O-coumaroyl-sophorotriose 4
27.3		933		787	625								301		Quercetin-3-O-coumaroyl-sophorotriose 5

## Sheet: Supplemental Figure A1
Supplemental Table A1: Picture of plants grown in trays without beeing separated. Left: Kale; Right: Pea.

## Sheet: Supplemental Figure S2
Supplemental Figure A2: Spectrometric data of narrow banded UVB LED [µW/cm²*nm]

## Sheet: Supplemental Figure A3
Supplemental Table A3: Picture of pea enriched dough before and after baking.
A3 a) Raw dough enriched with pea leaves; A3 b) left: bread enriched with pea leaves; right: control bread
S2 a)
S2 b)

## Sheet: Supplemental Figure A4  
Supplemental Figure A4: Retention time and mass spectra of kaempferol-3-O-dirhamnoside-7-O-glucoside tentatively identified in kale leaves
